# Supplementary material for: Packed-Fiber Solid Phase-Extraction Coupled with HPLC-MS/MS for Rapid Determination of Lipid Oxidative Damage Biomarker 8-Iso-Prostaglandin F2α in Urine
Source: Molecules. 2022 Jul 10;27(14):4417. doi: 10.3390/molecules27144417 (PMC9318247; doi:10.3390/molecules27144417)
Supplement: Supplementary file 1 [file molecules-27-04417-s001.zip]

Archive with 1 entries (1 files):
- molecules-1798755-supplementary.pdf
